# Supplementary material for: Cell Membrane Adaptations Mediate β-Lactam-Induced Resensitization of Daptomycin-Resistant (DAP-R) Staphylococcus aureus In Vitro
Source: Microorganisms. 2021 May 11;9(5):1028. doi: 10.3390/microorganisms9051028 (PMC8150363; doi:10.3390/microorganisms9051028)
Supplement: Supplementary file 1 [file microorganisms-09-01028-s001.zip]

Archive with 1 entries (1 files):
- microorganisms-1213875-supplementary.pdf
